# Supplementary material for: Efficacy of Intravascular Therapeutic Hypothermia for Moderate to Severe Hypoxic–Ischemic Encephalopathy
Source: Children (Basel). 2025 May 6;12(5):605. doi: 10.3390/children12050605 (PMC12109600; doi:10.3390/children12050605)
Supplement: Supplementary file 1 [file children-12-00605-s001.zip]

Archive with 1 entries (1 files):
- children-3570999-supplementary.pdf
